# Supplementary material for: Advances in Poultry Vaccines: Leveraging Biotechnology for Improving Vaccine Development, Stability, and Delivery
Source: Vaccines (Basel). 2024 Jan 28;12(2):134. doi: 10.3390/vaccines12020134 (PMC10893217; doi:10.3390/vaccines12020134)
Supplement: Supplementary file 1 [file vaccines-12-00134-s001.zip]

Archive with 1 entries (1 files):
- vaccines-2829281-supplementary.xls
