# Supplementary material for: Advances in Poultry Vaccines: Leveraging Biotechnology for Improving Vaccine Development, Stability, and Delivery
Source: Vaccines (Basel). 2024 Jan 28;12(2):134. doi: 10.3390/vaccines12020134 (PMC10893217; doi:10.3390/vaccines12020134)
Supplement: Supplementary file 1 [file vaccines-12-00134-s001.zip › vaccines-2829281-supplementary.xls]

## Sheet: vetbio2023-YAH
SCEINTIFIC NAME	TRADE NAME	MANUFACTURER		ROUTES OF ADMINISTRAION
Avian Encephalomyelitis Vaccine, Live Virus	Tremor Blen D	Boehringer Ingelheim Animal Health USA Inc.		Wing web, Drinking Water
Avian Encephalomyelitis-Fowl Pox Vaccine, Live Virus	PT Blen	Boehringer Ingelheim Animal Health USA Inc.		Wing web
Avian Encephalomyelitis-Fowl Pox Vaccine, Live Virus	AE Pox Vac	Zoetis, Inc.		Wing web method.
Avian Encephalomyelitis-Fowl Pox Vaccine, Live Virus	Tremvac-FP	Intervet Inc.		Wing-Web Administration
Marek's Disease Vaccine, Serotype 3, Live Virus	HVT	Boehringer Ingelheim Animal Health USA Inc.		Subcutaneous route of vaccination, in ovo route of vaccination
Marek's Disease Vaccine, Serotypes 1 and 3, Live Virus	Rispens CVI 988 + HVT	Boehringer Ingelheim Animal Health USA Inc.		Subcutaneous route of vaccination, in ovo route of vaccination
Marek's Disease Vaccine, Serotypes 1 and 3, Live Virus	Ris-Ma	Intervet Inc.		Subcutaneous route of vaccination, in ovo route of vaccination
Marek's Disease Vaccine, Serotypes 2 and 3, Live Virus	SB1+ HVT	Boehringer Ingelheim Animal Health USA Inc.		Subcutaneous route of vaccination, in ovo route of vaccination
Newcastle-Bronchitis Vaccine, B1 Type, B1 Strain, Mass. Type, Live Virus	Gallivac HB1 Mass	Boehringer Ingelheim Animal Health USA Inc.		Drinking water or coarse aerosol spray
Newcastle-Bronchitis Vaccine, B1 Type, B1 Strain, Massachusetts & Connecticut Types, Live Virus	N/A	Zoetis, Inc.		Drinking water or coarse aerosol spray
Newcastle-Bronchitis Vaccine, B1 Type, B1 Strain, Massachusetts & Connecticut Types, Live Virus	N/A	Boehringer Ingelheim Animal Health USA Inc.		Drinking water or coarse aerosol spray
Newcastle-Bronchitis Vaccine, B1 Type, B1 Strain, Massachusetts & Connecticut Types, Live Virus	Triplevac	Intervet Inc.		Drinking water or coarse aerosol spray
Newcastle-Bronchitis Vaccine, B1 Type, B1 Strain, Massachusetts & Connecticut Types, Live Virus	AviPro ND-IB POLYBANCO	Elanco US Inc.		Drinking water or coarse aerosol spray
Newcastle-Bronchitis Vaccine, B1 Type, Lasota Strain, Mass. Type, Live Virus	LS Mass II	Zoetis, Inc.		Drinking water or coarse aerosol spray
Newcastle-Bronchitis Vaccine, B1 Type, Lasota Strain, Mass. & Conn. Types, Live Virus	Combovac 30	Intervet Inc.		Drinking water or coarse aerosol spray
Newcastle-Paramyxovirus Vaccine, Type 3, Killed Virus	AviPro 233 ND-PMV3 Conc	Elanco US Inc.		Subcutaneous route of vaccination
Salmonella Enteritidis Bacterin	AviPro 109 SE4 CONC	Elanco US Inc.		Inject subcutaneously using aseptic technique
Tenosynovitis Vaccine, Modified Live Virus	Reoguard L	Boehringer Ingelheim Animal Health USA Inc.		Drinking Water.
Tenosynovitis Vaccine, Modified Live Virus	Enterovax	Intervet Inc.		Drinking Water Administration
Bursal Disease-Newcastle Disease-Bronchitis-Reovirus Vaccine, Standard & Variant, Massachusetts Type, Killed Virus	Breedervac IV Plus	Intervet Inc.		Injection intramuscularly or subcutaneously
Bursal Disease-Newcastle Disease-Bronchitis-Reovirus Vaccine, Standard & Variant, Mass and Ark Types, Killed Virus	Bursa Guard N-B-R	Boehringer Ingelheim Animal Health USA Inc.		intramuscularly
Bursal Disease-Reovirus Vaccine, Standard & Variant, Killed Virus	Bursa Guard Reo	Boehringer Ingelheim Animal Health USA Inc.		Injection subcutaneously or intramuscularly
Bursal Disease-Reovirus Vaccine, Standard & Variant, Killed Virus	Breedervac-Reo-Plus	Intervet Inc.		Injection subcutaneously or intramuscularly
Bursal Disease-Reovirus Vaccine, Standard & Variant, Killed Virus	AviPro 206 BD3-REO	Elanco US Inc.		Injection subcutaneously or intramuscularly
Chicken Anemia Virus Vaccine, Modified Live Virus	Cav Vac	Intervet Inc.		Wing-Web Administration
Fowl Laryngotracheitis Vaccine, Modified Live Virus	LT Blen	Boehringer Ingelheim Animal Health USA Inc.		Intraocular vaccination
Fowl Laryngotracheitis Vaccine, Modified Live Virus	LT Ivax	Intervet Inc.		Intraocular vaccination
Hemorrhagic Enteritis Vaccine, Live Virus	HE Vac	Arko Laboratories		Drinking water method
Hemorrhagic Enteritis Vaccine, Live Virus	Oral Vax HE	Intervet Inc.		Drinking water method.
Marek's Disease Vaccine, Serotype 1, Live Virus	Rismavac	Intervet Inc.		Subcutaneous injection, in ovo route
Marek's Disease Vaccine, Serotype 1, Live Virus	Rispens CVI 988	Boehringer Ingelheim Animal Health USA Inc.		Subcutaneous injection, in ovo route
Marek's Disease Vaccine, Serotype 2, Live Virus	SB1	Boehringer Ingelheim Animal Health USA Inc.		Subcutaneous injection, in ovo route
Bordetella Avium Vaccine, Avirulent Live Culture	Art Vax	Intervet Inc.		Spray, and drinking water
Bronchitis Vaccine, Mass Type, Live Virus	N/A	Boehringer Ingelheim Animal Health USA Inc.		Spray, and drinking water
Bronchitis Vaccine, Massachusetts Type, Live Virus	Mildvac MA5	Intervet Inc.		Spray, and drinking water
Bronchitis Vaccine, Massachusetts Type, Live Virus	N/A	Zoetis, Inc.		Spray, and drinking water
Bronchitis Vaccine, Mass Type, Live Virus	N/A	Boehringer Ingelheim Animal Health USA Inc.		Spray, and drinking water
Bursal Disease Vaccine, Live Virus	Univax Plus	Intervet Inc.		Drinking water
Bursal Disease Vaccine, Live Virus	S-706	Boehringer Ingelheim Animal Health USA Inc.		Drinking water
Bursal Disease Vaccine, Live Virus	IBD Blen	Boehringer Ingelheim Animal Health USA Inc.		Drinking water
Bursal Disease Vaccine, Live Virus	Bursine 2	Zoetis, Inc.		Drinking water
Bursal Disease Vaccine, Live Virus	Bursa Vac	Intervet Inc.		Drinking water
Bursal Disease Vaccine, Live Virus	Clonevac D78	Intervet Inc.		Drinking water
Salmonella Enteritidis Bacterin	Layermune SE	Ceva Animal Health, LLC		Injection subcutaneously
Avian Encephalomyelitis-Fowl Pox-Laryngotracheitis Vaccine, Live Virus, Live Fowl Pox Vector	Vectormune FP-LT+AE	Ceva Animal Health, LLC		Wing web
Bursal Disease Vaccine, Live Virus	Bursa Blen M	Boehringer Ingelheim Animal Health USA Inc.		Ocular,and orally in drinking water
Bursal Disease Vaccine, Live Virus	Univax BD	Intervet Inc.		1 day of age by subcutaneous and/or by drinking water at 1 week or older
Bursal Disease Vaccine, Standard and Variant, Live Virus	SVS 510	Boehringer Ingelheim Animal Health USA Inc.		Subcutaneous Injection, Drinking water
Bursal Disease Vaccine, Variant Strain, Live Virus	89/03	Intervet Inc.		1 day old chickens by subcutaneous injection or 18 day old chicken embryos by the in ovo route
Bursal Disease-Marek's Disease Vaccine, Serotype 3, Live Virus	N/A	Boehringer Ingelheim Animal Health USA Inc.		2 day old chickens by subcutaneous injection or 18 day old chicken embryos by the in ovo route
Newcastle-Bronchitis Vaccine, B1 Type, Lasota Strain, Mass. Type, Live Virus	N/A	Boehringer Ingelheim Animal Health USA Inc.		Drinking water,and Spray,
Newcastle-Bronchitis Vaccine, Mass. Type, Killed Virus	AviPro 201 ND-IB	Elanco US Inc.		Inject subcutaneously.
Newcastle-Bronchitis Vaccine, Massachusetts & Arkansas Types, Killed Virus	Gallimune NC-BR	Boehringer Ingelheim Animal Health USA Inc.		Inject subcutaneously.
Salmonella Typhimurium Vaccine, Live Culture	Poulvac ST	Zoetis, Inc.		Spray, followed by drinking water booster
Avian Reovirus Vaccine, Killed Virus	Reomune 3	Ceva Animal Health, LLC		Subcutaneous route injection
Bursal Disease-Reovirus Vaccine, Standard and Variant, Killed Virus	Maximune 6	Ceva Animal Health, LLC		Subcutaneous route injection
Newcastle-Bronchitis Vaccine, Massachusetts Type, Killed Virus, Salmonella Enteritidis Bacterin	Bron Newcavac-SE	Intervet Inc.		Subcutaneously
Bursal Disease-Marek's Disease Vaccine, Serotype 3, Live Marek's Disease Vector	Vaxxitek HVT + IBD	Boehringer Ingelheim Animal Health USA Inc.		Subcutaneous injection, or In ovo vaccination
Escherichia Coli Vaccine, Live Culture	Poulvac E.coli	Zoetis, Inc.		Coarse spray or drinking water
Newcastle Disease-Bronchitis Vaccine, Mass. and Ark. Types, Killed Virus Salmonella Enteritidis Bacterin	AviPro 329 ND-IB2-SE4 Conc	Elanco US Inc.		Inject subcutaneously or intramuscularly
Salmonella Typhimurium Vaccine, Live Culture	AviPro MEGAN VAC 1	Elanco US Inc.		Coarse spray or drinking water
Bursal Disease-Reovirus Vaccine, Standard & Variant, Killed Virus	Poulvac Maternavac IBD-Reo	Zoetis, Inc.		Intramuscularly or subcutaneously
Newcastle-Bronchitis Vaccine, Mass. Type, Killed Virus	Poulvac i N+B	Zoetis, Inc.		Subcutaneous
Marek's Disease Vaccine, Serotype 3, Live Virus	MD-Vac	Zoetis, Inc.		Give subcutaneously only.
Newcastle-Bronchitis Vaccine, B1 Type, Lasota Strain, Mass. Type, Live Virus	AviPro ND-IB SOHOL	Elanco US Inc.		Intraocular, intranasal route, drinking, and or spray
Bursal Disease-Reovirus Vaccine, Standard & Variant, Killed Virus	AviPro 226 BTO2-REO	Elanco US Inc.		Subcutaneously
Fowl Laryngotracheitis-Marek's Disease Vaccine, Serotype 3, Live Marek's Disease Vector	Innovax-ILT	Intervet Inc.		In ovo or subcutaneous application.
Marek's Disease-Newcastle Disease Vaccine, Serotype 3, Live Marek's Disease Vector	Innovax-ND	Intervet Inc.		In ovo or subcutaneous application.
Coccidiosis Vaccine, Live Oocysts	Coccivac B52	Intervet Inc.		Spray cabinet administration
Salmonella Enteritidis Bacterin	Poulvac SE	Zoetis, Inc.		Subcutaneously
Newcastle-Bronchitis Vaccine, Mass. Type, Killed Virus, Mycoplasma Gallisepticum Bacterin	AviPro 304 ND-IB-MG	Elanco US Inc.		Inject subcutaneously.
Bursal Disease Vaccine, Live Virus	Bursimune	Ceva Animal Health, LLC		Drinking water.
Bursal Disease-Marek's Disease Vaccine, Serotype 3, Live Marek's Disease Vector	Vectormune HVT IBD	Ceva Animal Health, LLC		In ovo, administration, subcutaneously
Salmonella Typhimurium Vaccine, Live Culture	AviPro MEGAN EGG	Elanco US Inc.		Coarse spray
Salmonella Enteritidis Bacterin	SE-Guard	Intervet Inc.		Subcutaneously
Coccidiosis Vaccine, Live Oocysts	Coccivac D2	Intervet Inc.		Spray cabinet administration
Avian Encephalomyelitis-Chicken Anemia Virus-Fowl Pox Vaccine, Live & Modified Live Virus	Tremvac-FP-CAV	Intervet Inc.		Wing-Web Administration
Bursal Disease Vaccine, Live Virus	Poulvac Bursaplex	Zoetis, Inc.		In Ovo, Subcutaneous
Pasteurella Multocida Vaccine, Avirulent Live Culture, Avian Isolates	M Ninevax C	Intervet Inc.		BY WING-WEB, BY DRINKING WATER
Salmonella Typhimurium Bacterin	Nusal KM-1	Arko Laboratories		Subcutaneously
Coccidiosis Vaccine, Live Oocysts	Hatchpak Cocci III	Boehringer Ingelheim Animal Health USA Inc.		Coarse Spray
Bursal Disease-Marek's Disease Vaccine, Serotypes 1 & 3, Live Virus, Live Marek's Disease Vector	Vectormune HVT IBD & Rispens	Ceva Animal Health, LLC		Subcutaneous injection , and In Ovo Vaccination
Bursal Disease-Marek's Disease-Newcastle Disease Vaccine, Serotype 3, Live Marek's Disease Vector	Ultifend IBD ND	Ceva Animal Health, LLC		Subcutaneous injection , and In Ovo Vaccination
Chicken Anemia Virus Vaccine, Live Virus	Circomune	Ceva Animal Health, LLC		Wing Web
Fowl Laryngotracheitis-Marek's Disease Vaccine, Serotype 3, Live Marek's Disease Vector	Vectormune HVT LT	Ceva Animal Health, LLC		Subcutaneous injection , and In Ovo Vaccination
Hemorrhagic Enteritis Vaccine, Live Virus	Adenomune II	Ceva Animal Health, LLC		Drinking water
DNA Immunostimulant	Victrio, Zelnate	Heska Corporation / Diamond Animal Health, Inc.		Intramuscularly injection
Newcastle-Bronchitis Vaccine-Salmonella Enteritidis Bacterin, Mass. Type, Killed Virus	Poulvac SE-ND-IB	Zoetis, Inc.		Injection subcutaneously
Bronchitis Vaccine, Massachusetts & Connecticut Types, Live Virus	N/A	Zoetis, Inc.		Drinking water, spray
Eimeria Adenoeides-Meleagrimitis Vaccine, Live Oocysts	Immucox T	Ceva Animal Health Inc.		Gel Droplet Application in the hatchery
Eimeria Acervulina-Maxima-Tenella Vaccine, Live Oocysts	Immucox 3	Ceva Animal Health Inc.		Gel Droplet Application in the hatchery
Eimeria Acervulina-Brunetti-Maxima-Necatrix-Tenella Vaccine, Live Oocysts	Immucox 5	Ceva Animal Health Inc.		Gel Droplet Application in the hatchery
Newcastle Disease Vaccine, B1 Type, C2 Strain, Live Virus	Newhatch-C2	Intervet Inc.		Coarse spray administration.
Marek's Disease Vaccine, Serotype 3, Live Virus	Cevac MD HVT	Ceva Animal Health, LLC		SUBCUTANEOUS VACCINATION, In ovo
Coccidiosis Vaccine, Live Oocysts (Eimeria Acervulina, Eimeria Brunetti, Eimeria Maxima, Eimeria Necatrix, Eimeria Tenella)	Evalon	Laboratorios Hipra, S.A.		Coarse spray
Marek's Disease Vaccine, Serotype 1, Live Herpesvirus Chimera	Prevexxion RN	Boehringer Ingelheim Animal Health USA Inc.		Subcutaneous use
Bursal Disease-Marek's Disease-Newcastle Disease Vaccine, Serotype 3, Live Marek's Disease Vector	Innovax-ND-IBD	Intervet Inc.		In ovo Administration, S/C injection Administration:
Infectious Laryngotracheitis-Marek's Disease-Newcastle Disease Vaccine, Serotype 3, Live Marek's Disease Vector	Innovax-ND-ILT	Intervet Inc.		Subcutaneous injection, in ovo
Coccidiosis Vaccine, Live Oocysts (E. acervulina, E. maxima, E. mitis, E. praecox, E. tenella)	Evant	Laboratorios Hipra, S.A.		Coarse spray
Marek's Disease Vaccine, Serotype 1, Live Virus	Cevac MD Rispens	Ceva Animal Health, LLC		In ovo Administration, S/C injection Administration:
Bursal Disease-Marek's Disease Vaccine, Serotypes 1 & 3, Live Marek's Disease Vector, Live Herpesvirus Chimera	Prevexxion RN & Vaxxitek HVT + IBD	Boehringer Ingelheim Animal Health USA Inc.		In ovo Administration, S/C injection Administration:
Bursal Disease-Newcastle Disease-Bronchitis-Reovirus Vaccine, Standard & Variant, Massachusetts Type, Killed Virus	Poulvac Maternavac 4	Zoetis, Inc.		Subcutaneous injection, intramuscular
Bursal Disease Vaccine, Live Virus	Gumbohatch	Laboratorios Hipra, S.A.		In ovo Administration, S/C injection Administration:
Salmonella Enteritidis Bacterial Extract	Vaxxon SRP SE	Epitopix, LLC		Subcutaneously
Marek's Disease-Newcastle Disease Vaccine, Serotype 3, Live Marek's Disease Vector	Poulvac Procerta HVT-ND	Zoetis, Inc.		In ovo or subcutaneous vaccine
Bursal Disease-Marek's Disease Vaccine, Serotype 3, Live Marek's Disease Vector	Poulvac Procerta HVT-IBD	Zoetis, Inc.		In ovo or subcutaneous vaccine
Bursal Disease-Infectious Laryngotracheitis-Marek's Disease Vaccine, Serotype 3, Live Marek's Disease Vector	Vaxxitek HVT+IBD+ILT	Boehringer Ingelheim Animal Health USA Inc.		In ovo or subcutaneous vaccine
Bursal Disease-Marek's Disease-Newcastle Disease Vaccine, Serotype 3, Live Marek's Disease Vector	Vaxxitek HVT+IBD+ND	Boehringer Ingelheim Animal Health USA Inc.		In ovo or subcutaneous vaccine
Clostridium Perfringens Type A Vaccine, Live Salmonella Vector	N/A	Huvepharma, Inc.		Coarse spray
Marek's Disease-Newcastle Disease Vaccine, Serotype 3, Live Marek's Disease Vector	Vectormune HVT NDV	Ceva Animal Health, LLC		In ovo Administration, S/C injection Administration:
Bronchitis Vaccine, Mass Type, Live Virus	Cevac I Mass	Ceva Animal Health, LLC		Eye-drop or spray method
Pasteurella Multocida Bacterial Extract	Vaxxon SRP Pasteurella	Epitopix, LLC		Subcutaneously
Bursal Disease-Marek's Disease-Newcastle Disease Vaccine, Serotypes 1 & 3, Live Virus, Live Marek's Disease Vector	Ultifend IBD ND + Rispens	Ceva Animal Health, LLC		In ovo Administration, S/C injection Administration:
Fowl Pox-Laryngotracheitis Vaccine, Live Fowl Pox Vector	Vectormune FP-LT	Ceva Animal Health, LLC		Wing Web
Bursal Disease-Marek's Disease-Newcastle Disease Vaccine, Serotype 3, Live Marek's Disease Vector	Poulvac Procerta HVT-IBD-ND	Zoetis, Inc.		In ovo or subcutaneous vaccine
